# Supplementary material for: MYC and BCL2 overexpression is associated with a higher class of Memorial Sloan-Kettering Cancer Center prognostic model and poor clinical outcome in primary diffuse large B-cell lymphoma of the central nervous system
Source: BMC Cancer. 2016 Jun 10;16:363. doi: 10.1186/s12885-016-2397-8 (PMC4903010; doi:10.1186/s12885-016-2397-8)
Supplement: Additional file 4: — Dataset of 114 patients with PCNS-DLBCL. (XLSX 56 kb) [file 12885_2016_2397_MOESM4_ESM.xlsx]

## Sheet: final data set
No.	Age range	initial symptom	cmyc positive %	bcl2 positive %	bcl6 positive %	Cell of origin by hans criteria	B symptom	LDH level	Ocular involvemnt	CSF protein	CSF cytology	ECOG PS	KSP	extent of disease	involvement of deep structure	IELSG score	Nottingham_Barcelona score	MSKCC class	Operation	regimen	Rituximab	IT-MTX	Radiotherapy	Progression	Death	PFS (month)	OS (month)
PCNSL001	1	1	0	0	90	1	0	1	0	1	1	0	999	1	1	3	0	1	GTR	COPADM	0	1	0	0	0	117.467	118.033
PCNSL002	1	2	10	0	30	1	0	1	0	0	999	0	0	2	1	2	1	1	GTR	COPADM	0	1	0	0	0	55.1667	55.6667
PCNSL003	2	1	10	90	0	2	0	1	0	1	0	0	0	2	1	3	2	2	GTR	MVP	0	1	1	1	0	62.9	63.4333
PCNSL004	3	3	30	40	60	2	0	0	0	0	0	0	0	2	1	2	2	2	STR	MVP	0	0	1	1	0	59.8333	60.3
PCNSL005	3	3	10	60	0	2	0	0	1	1	0	0	0	2	1	3	2	2	STR	999	0	0	0	0	0	0.3	0.433333
PCNSL006	1	1	0	60	0	2	0	0	0	999	999	0	0	2	1	999	1	1	STR	HD-MTX	0	0	1	0	0	1.83333	2.43333
PCNSL007	3	3	20	80	60	2	1	1	0	1	0	1	1	2	0	4	3	3	STR	MVP	0	0	0	0	1	0.433333	0.866667
PCNSL008	3	3	0	70	10	2	0	999	0	999	999	0	0	2	1	999	2	2	STR	999	0	0	0	0	0	0.4	0.4
PCNSL009	3	3	10	30	60	2	0	0	0	0	0	0	0	1	1	2	1	2	STR	HD-MTX	0	0	0	0	0	0.2	0.566667
PCNSL010	3	3	10	10	50	999	1	0	0	0	0	0	0	2	1	2	2	2	STR	MVP	0	0	1	1	0	6.76667	8.3
PCNSL011	2	3	0	70	0	2	0	0	0	999	999	999	999	2	0	999	999	999	STR	HD-MTX	0	0	0	0	1	10.4	10.9333
PCNSL012	3	3	40	100	0	2	0	999	0	999	999	0	0	1	1	999	1	2	STR	999	0	0	1	0	0	3.76667	3.76667
PCNSL013	2	3	20	100	20	2	0	1	0	0	0	0	0	2	1	2	2	2	STR	MVP	1	1	0	1	1	22.8333	27.8
PCNSL014	2	3	10	100	40	2	0	999	0	999	999	0	0	2	1	999	2	2	STR	999	0	0	1	0	0	18.8	19.3333
PCNSL015	1	3	20	0	80	1	0	0	0	1	0	0	0	2	1	2	1	1	GTR	MVP	0	1	1	1	0	7.96667	28.4333
PCNSL016	1	3	0	70	80	2	0	0	0	1	1	999	999	1	1	999	999	999	GTR	HD-MTX		1	1	1	1	11.8333	19.4
PCNSL017	2	3	60	70	90	2	0	1	0	0	0	0	0	1	1	2	1	2	open bx	CHOP	0	0	1	1	1	31.5333	60.1667
PCNSL018	1	1	0	60	20	1	0	1	0	1	0	0	0	2	1	3	1	1	GTR	HD-MTX	0	1	1	0	0	117.7	118.1
PCNSL019	2	3	20	100	0	2	0	0	1	0	1	0	0	1	1	1	1	1	GTR	MVP	0	0	1	0	1	55.9	56.2
PCNSL020	3	1	30	60	0	2	0	0	0	1	1	0	0	1	1	3	1	2	STR	MVP	0	1	0	0	1	1.93333	2.16667
PCNSL021	2	3	10	70	0	2	0	0	0	1	0	0	0	2	1	2	2	2	GTR	HD-MTX	0	1	1	0	0	11.4667	11.8667
PCNSL022	3	3	0	60	20	2	0	1	0	999	0	0	0	2	1	999	2	2	STR	999	0	0	0	0	0	5.9	5.9
PCNSL023	2	1	20	50	70	2	0	0	0	0	0	0	0	2	0	0	2	2	STR	999	0	1	0	0	0	0.5	0.5
PCNSL024	3	1	20	70	0	2	0	0	0	999	0	0	0	1	0	999	1	2	open bx	MVP	0	0	1	0	0	12.7667	13.2
PCNSL025	2	1	0	0	30	1	0	1	0	1	1	0	0	2	1	3	2	2	STR	HD-MTX	0	1	0	0	0	105.433	105.833
PCNSL026	3	1	10	10	70	2	0	0	0	1	0	0	0	1	1	3	1	2	STR	HD-MTX	0	0	1	0	0	9.53333	10.6
PCNSL027	3	3	20	0	90	1	0	1	0	0	0	1	0	2	1	4	2	2	STR	MVP	0	0	1	0	0	9.06667	9.26667
PCNSL028	1	1	20	70	80	2	0	0	0	1	1	0	0	2	0	1	1	1	STR	MVP	0	1	1	1	0	29.2333	63.4333
PCNSL029	2	3	10	40	0	2	0	1	1	0	0	0	0	2	1	2	2	2	STR	MVP	0	0	1	1	1	53	76.0667
PCNSL030	1	1	10	50	20	2	0	0	0	999	999	0	0	2	1	999	1	1	STR	MVP	0	0	0	0	1	0.333333	0.733333
PCNSL031	3	3	10	100	70	2	0	0	1	999	0	0	0	1	0	999	1	2	STR	MVP	0	0	1	1	1	46.2333	50.3
PCNSL032	3	2	60	90	10	2	0	0	0	0	0	1	1	2	1	3	3	3	STR	999	0	0	1	1	1	9.46667	13.6667
PCNSL033	2	3	10	100	0	2	0	1	0	0	0	0	0	2	1	2	2	2	STR	MVP	0	0	1	1	1	26.0333	29.2667
PCNSL034	1	2	10	90	0	2	0	0	0	0	0	1	0	1	0	1	0	1	STR	HD-MTX	0	1	1	0	0	21.8333	23.8667
PCNSL035	1	1	20	10	70	1	0	0	0	1	0	0	0	1	0	1	0	1	STR	MVP	0	0	1	0	0	101.233	102.067
PCNSL036	3	3	40	100	80	2	0	0	0	0	0	0	0	2	0	1	2	2	STR	999	0	0	1	0	0	6.56667	6.56667
PCNSL037	3	3	10	90	10	2	0	999	0	999	999	0	0	2	1	999	2	2	STR	HD-MTX	0	0	0	0	0	36.8333	37.2667
PCNSL038	1	3	0	10	0	2	0	0	0	1	1	1	0	1	1	3	0	1	GTR	MVP	0	1	1	0	0	89.3	89.7667
PCNSL039	3	3	70	100	0	2	0	0	0	999	999	0	0	1	0	999	1	2	STR	HD-MTX	0	0	1	0	0	84.0667	84.5667
PCNSL040	1	3	0	0	0	2	0	0	0	999	999	0	0	2	1	999	1	1	STR	MVP	0	0	0	0	0	0.766667	1.26667
PCNSL041	2	3	20	90	0	2	0	1	0	999	999	1	0	2	0	999	2	2	GTR	MVP	0	0	1	1	0	65.7	88.9
PCNSL042	1	1	70	60	0	2	0	0	0	1	0	1	1	2	1	3	2	2	STR	HD-MTX	0	1	1	1	1	3	11.7
PCNSL043	3	3	20	100	0	2	0	1	0	999	999	1	1	2	1	999	3	3	STR	999	0	0	0	0	0	0.4	0.4
PCNSL044	2	3	40	100	90	2	0	0	1	1	0	0	0	1	0	1	1	2	STR	MVP	0	0	1	1	0	8.36667	13.1
PCNSL045	3	1	0	20	0	2	1	0	0	0	0	0	0	2	1	2	2	2	STR	999	0	0	1	0	0	2.9	3.53333
PCNSL046	3	3	50	100	100	2	0	0	0	1	1	1	0	2	1	4	2	2	STR	HD-MTX	0	0	1	0	0	10.7667	11.2
PCNSL047	3	3	40	100	20	2	0	1	0	0	0	0	0	2	1	3	2	2	STR	MVP	0	0	1	0	0	27.4333	28.7
PCNSL048	2	3	30	80	0	2	0	0	0	1	0	0	0	1	1	2	1	2	STR	MVP	0	0	1	1	0	10.0667	10.6333
PCNSL049	1	3	0	0	40	1	0	0	0	1	0	0	0	2	1	2	1	1	STR	MVP	0	0	1	1	0	30.6	79
PCNSL050	3	3	30	90	10	1	0	0	1	0	0	0	0	2	1	2	2	2	STR	MVP	0	0	0	0	0	0.0666667	0.5
PCNSL051	2	3	40	80	10	2	0	0	0	0	0	0	0	2	1	1	2	2	STR	MVP	0	0	0	0	0	64.1333	64.5333
PCNSL052	3	3	30	100	70	2	0	999	0	999	999	0	0	2	1	999	2	2	STR	999	0	0	1	0	1	0.6	1.06667
PCNSL053	3	3	0	10	0	2	0	0	0	0	0	1	1	2	1	3	3	3	STR	MVP	0	1	1	1	0	18.9	24.6
PCNSL054	3	3	10	40	0	2	0	999	0	0	0	1	0	2	1	3	2	2	GTR	999	0	0	1	1	1	5.2	6.36667
PCNSL055	3	1	30	100	0	2	0	1	0	0	0	1	0	1	0	3	1	2	STR	HD-MTX	0	0	1	0	0	34.3333	34.6
PCNSL056	2	3	20	40	60	2	0	0	0	0	0	0	0	1	0	0	0	2	GTR	MVP	0	0	1	1	0	26.9	31.4667
PCNSL057	3	1	10	100	90	1	0	1	0	999	999	1	1	2	1	999	3	3	GTR	999	0	0	1	0	0	27.2333	27.3
PCNSL058	1	3	30	10	0	2	0	1	0	1	0	0	0	2	1	3	1	1	STR	MVP	0	0	1	0	0	65.2333	66.1667
PCNSL059	2	3	10	70	0	2	0	1	1	0	0	0	0	1	1	2	1	2	STR	MVP	0	0	1	0	0	69.1667	69.5333
PCNSL060	1	3	10	20	20	2	0	0	0	1	0	1	1	1	1	3	1	2	stereotatic bx	MVP	1	0	1	1	0	61.3	76.7333
PCNSL061	3	3	40	100	10	1	0	1	0	999	0	1	0	2	1	999	2	2	STR	MVP	0	0	0	0	1	2.9	3.4
PCNSL062	2	3	0	100	0	2	0	999	999	999	999	0	0	1	0	999	1	2	STR	RCHOP	1	0	1	0	0	56.1333	56.6
PCNSL063	2	3	60	90	70	2	0	0	0	0	0	0	0	1	0	0	1	2	GTR	MVP	0	0	1	1	1	10.5667	17.0333
PCNSL064	3	1	60	80	0	2	0	0	0	1	0	0	0	2	1	3	2	2	open bx	MVP	0	0	1	1	1	6.9	6.9
PCNSL065	3	3	0	40	90	1	0	0	0	999	999	0	0	1	0	999	1	2	STR	MVP	0	0	1	0	0	9.06667	9.26667
PCNSL066	1	3	10	10	100	1	0	1	0	1	0	0	0	2	1	3	1	1	STR	MVP	0	1	1	0	0	50.5333	50.8333
PCNSL067	1	3	30	50	60	2	0	1	0	1	0	1	0	2	1	4	1	1	STR	MVP	0	0	1	0	0	60.2	60.6
PCNSL068	3	1	80	90	100	2	0	0	0	1	0	0	0	2	1	3	2	2	GTR	MVP	0	0	1	1	0	39.9333	56.6333
PCNSL069	3	3	10	60	80	2	0	0	0	999	999	0	0	1	0	999	1	2	STR	MVP	0	0	1	1	0	33.6333	35.8667
PCNSL070	1	1	0	50	90	1	0	0	0	1	0	0	0	2	1	2	1	1	GTR	MVP	0	1	1	1	0	13.3	17.7
PCNSL071	2	1	40	50	80	2	0	1	0	1	0	1	0	1	1	4	1	2	STR	MVP	0	1	1	0	0	53.9333	54.3667
PCNSL072	2	2	20	70	70	2	0	0	1	1	0	1	0	1	0	2	1	2	STR	MVP	1	0	1	1	0	58.5333	58.8
PCNSL073	2	3	20	70	100	2	0	1	0	0	0	1	0	2	1	3	2	2	STR	999		1	1	1	1	18.4	24.3
PCNSL074	2	1	0	80	20	2	1	0	0	0	0	0	0	2	1	1	2	2	STR	MVP	0	0	1	1	0	22.1	50.3667
PCNSL075	3	3	10	90	80	2	0	1	0	1	0	0	0	1	1	4	1	2	STR	MVP	0	0	1	0	0	40.3333	40.5667
PCNSL076	3	1	0	40	0	2	0	0	0	0	0	1	0	2	1	3	2	2	STR	MVP	0	0	1	0	0	46.5667	46.9667
PCNSL077	3	3	10	90	100	1	0	0	0	999	0	1	0	1	0	999	1	2	STR	MVP	0	0	1	0	0	45.3667	46.2667
PCNSL078	3	3	0	10	0	2	0	0	1	0	1	0	0	1	0	1	1	2	open bx	MVP	0	0	1	0	0	23.3	24.6667
PCNSL079	3	1	30	0	100	1	0	0	0	0	0	1	0	1	0	2	1	2	STR	MVP	0	0	1	0	0	48.7667	43.1
PCNSL080	3	3	0	70	80	2	0	1	0	1	0	0	0	1	1	4	1	2	stereotatic bx	R-MVP	0	0	1	1	1	7.96667	8.46667
PCNSL081	3	3	10	70	0	2	0	1	0	1	0	1	1	2	1	5	3	3	STR	MVP	0	1	1	1	0	23.3667	36.8
PCNSL082	3	3	10	100	100	2	0	1	0	1	1	1	1	1	1	5	2	3	STR	MVP	0	1	1	0	0	10.4333	10.8333
PCNSL083	3	3	0	100	100	2	0	0	0	1	0	0	0	2	1	3	2	2	STR	999	0	0	0	0	0	0.266667	0.233333
PCNSL084	1	3	0	40	90	2	0	1	0	1	0	1	0	2	1	4	1	1	STR	R-MVP	1	0	1	0	0	42.5667	42.7333
PCNSL085	3	3	0	50	30	2	0	1	0	0	0	1	1	1	0	3	2	3	GTR	MVP	0	0	0	0	1	19	19.7667
PCNSL086	3	3	0	10	80	2	0	0	1	1	0	1	0	2	1	4	2	2	STR	MVP	0	0	0	0	0	3.7	4.06667
PCNSL087	3	3	40	100	10	2	0	1	0	1	0	1	1	2	1	5	3	3	STR	MVP	0	0	0	1	0	2.26667	7.93333
PCNSL088	2	3	0	50	10	2	0	0	0	1	0	0	0	2	1	2	2	2	STR	MVP	0	0	1	1	1	22.1333	24.9667
PCNSL089	3	3	30	70	10	2	0	0	0	1	0	1	0	1	1	4	1	2	STR	MVP	0	0	1	0	0	7.33333	7.56667
PCNSL090	2	3	40	100	10	2	0	0	0	0	0	1	1	2	1	2	3	3	STR	R-MVP	1	0	1	1	0	8.56667	12.0667
PCNSL091	3	2	10	90	0	2	0	0	0	0	0	0	0	1	0	1	1	2	GTR	R-MVP	1	0	1	0	0	38.9	39.8333
PCNSL092	2	3	0	0	0	2	0	0	0	1	0	0	0	2	1	2	2	2	STR	MVP	0	0	1	0	0	36.8667	37.6333
PCNSL093	3	3	40	10	70	2	0	0	0	1	1	0	0	2	1	3	2	2	STR	R-MVP	1	0	0	0	0	1.9	2.53333
PCNSL094	3	3	0	100	70	1	0	1	0	1	0	0	0	1	0	3	1	2	STR	MVP	0	1	1	0	1	18.3667	18.8333
PCNSL095	1	1	0	70	40	2	1	0	0	1	0	0	0	2	1	2	1	1	STR	MVP	0	0	1	0	0	37.3	37.6667
PCNSL096	3	3	0	60	0	2	0	0	0	1	0	0	0	2	1	3	2	2	STR	R-MVP	1	0	0	0	1	1.43333	1.66667
PCNSL097	3	3	10	100	0	2	0	1	0	0	0	1	0	1	0	3	1	2	STR	MVP	0	0	0	0	1	13.1	1.43333
PCNSL098	3	3	0	50	0	2	0	0	0	0	0	0	0	2	1	2	2	2	STR	MVP	0	1	0	1	0	2.9	12.6333
PCNSL099	3	3	10	30	70	1	0	1	0	0	0	1	0	2	1	4	2	2	STR	MVP	0	0	0	0	1	1.03333	1.4
PCNSL100	3	3	0	80	0	1	0	0	0	1	0	1	1	2	1	4	3	3	STR	MVP	0	0	1	1	0	12.5333	19.7
PCNSL101	3	3	10	20	90	1	0	0	0	999	999	0	0	2	1	999	2	2	STR	999	0	0	0	0	0	0.466667	0.433333
PCNSL102	1	3	0	0	0	1	0	1	0	1	0	0	0	1	1	3	0	1	open bx	MVP	0	0	1	0	0	30.1667	30.7667
PCNSL103	3	1	0	50	0	2	0	0	0	0	0	1	0	2	1	3	2	2	STR	R-MVP	1	0	1	0	0	30.0667	30.9667
PCNSL104	1	1	30	80	80	1	0	0	0	1	1	0	0	2	1	2	1	1	STR	MVP	0	0	1	0	0	29.8	30.0667
PCNSL105	2	2	10	0	20	2	0	1	1	1	0	1	0	1	0	3	1	2	STR	MVP	0	0	1	0	0	28.7	28.9667
PCNSL106	2	3	30	20	80	2	0	0	0	1	1	0	0	2	1	2	2	2	STR	MVP	0	0	0	1	1	6.06667	6.5
PCNSL107	3	3	0	80	50	1	0	0	0	1	0	0	0	1	1	3	1	2	STR	999	0	0	0	0	0	0.633333	0.6
PCNSL108	2	3	40	0	80	2	0	0	0	1	0	1	1	1	0	2	2	3	STR	MVP	0	0	0	1	0	8.26667	9.3
PCNSL109	2	1	10	0	10	2	0	0	0	1	0	0	0	2	1	2	2	2	STR	R-MVP	1	1	0	1	0	6.4	11.1333
PCNSL110	3	1	70	100	70	1	0	0	1	1	1	1	0	2	1	4	2	2	STR	MVP	0	0	1	1	1	9.13333	13.5667
PCNSL111	3	1	30	80	70	2	0	1	0	0	0	0	0	2	0	2	2	2	GTR	MVP	0	0	0	0	0	20.7333	21.0333
PCNSL112	3	1	10	80	70	2	0	0	0	0	0	0	0	2	1	2	2	2	open bx	MVP	0	0	0	0	0	0.133333	0.433333
PCNSL113	2	3	70	20	80	2	0	1	0	0	0	1	0	1	0	2	1	2	GTR	MVP	0	0	0	0	0	22.4333	22.7
PCNSL114	2	3	0	70	50	2	0	1	0	1	0	1	0	2	1	4	2	2	STR	MVP	0	0	1	0	0	19	19.4
Abbreviation:
bx
CSF
ECOG PS
GCB
GTR
HD-MTX
IELSG
IT-MTX
KPS
LDH
MSKCC
MVP
OS
PFS
STR

## Sheet: Sheet1
or	Patient id	CD10	CD10(report)	bcl6	bcl6(report)	MUM-1	mum-1(report)	COO
CS040000935	74190865		P	90	P
CS09003722	75781163		P	30	P
S 000002102	29549544	0		0				2
S 000005997	29580235	0 or 1		60	P
S 000017748	29988271	0		0				2			찾기
S 010006257	30337051	0		0				2
S 010007822	30349977	0		60
S 010021933	30840519	0		10	focal P			2
S 010022325	30862999	0		60
S 020002734	30983409	0		50
S 020008157	31129385	0		0				2
S 020010449	13873228	0		0				2
S 020013532	31295523	0		20	P			2
S 020016323	31387042	0		40	focal P
S 020016932	31377014	1		80				1
S 030002726	31789206	0		90	weak P
S 030010034	31880332	1 or 0		20	weak P
S 030017995	31109824	0		0	N			2
S 030022894	32293722	0		0	N			2
S 030028608	32486113	0		0	N			2
S 030029594	32517466	0		20				2
S 030029902	31240338	0		70	N
S 030032394	32167227	0		0	N			2
S 040000022	32613092	1		30	P			1
S 040001233	32628993		N	70	P
S 040006326	31815578		N	90	P
S 040007277	32794232		N	80	P
S 040022069	33147574	0		0	N			2
S 040024937	33216209		N	20	N			2
S 040032109	27236664		N	70	focal P
S 040032409	33316976		N	10	a few P			2
S 040038113	33505149	0		0	N			2
S 050015539	25608890		N	0	N			2
S 050039374	34495423		N	70	P
S 050041881	34525812		N	80	P
S 060018568	29838617	0		10	focal P			2
S 060020461	34898370	0 or 1		0				2
S 060021286	35113508		N	0	N			2
S 060043757	35690935		N	0	N			2
S 070000817	35849636		N	0	N			2
S 070005357	35959052		N	0	very rare P	1		2
S 070006455	35784986		N	0	N	0		2
S 070014079	36170023		N	90		1		2
S 070028835	36530733	0		0		0		2
S 070029741	29548907	0		100		1		2
S 070032661	36683271	0		20	P	0 or 1	1	2
S 070039163	36867536		N	0	N	0		2
S 070044717	36997280	1		40	P	0		1
S 070044759	36558368	1 or 0		10	a few P	1
S 070047234	36524675	0		10		1		2
S 070047615	36685037		N	70	focal P
S 080010818	32853078	0		0		0		2
S 080017439	37550709		N	0	N	0		2
S 080018886	37616483		N	0	N	0		2
S 080020958	37662347		N	60	P	1		2
S 080021843	37704241		N	90	N	0		1
S 080025046	29020702		N	0	N	1	P	2
S 080029244	37881085	0		0	N	1		2
S 080031728	28139261	1		10	focal P	0		1
S 080045578	31405421		N	0	N	0		2
S 080048064	36398294		N	70	P	1		2
S 09005150	38620199	0		90	P	0		1
S 09006116	38653043		P	100	P	0		1
S 09009760	38735635		N	60	focal P	1		2
S 09014397	38852516		N	100	P	1		2
S 09016788	27376663		N	80	P	1	0	2
S 09024105	39064848		N	90	P	0	P 1
S 09024271	29026298		N	80	P	1		2
S 09037349	39343231		focal P	70	P	1	P
S 10009756	40112110		N	100	P	1	P	2
S 10014094	40128742		N	20	focal P		focal P	2
S 10022942	40366878		focal P	80	P	1	P
S 10026320	40418010	0		0		0		2
S 10027488	39270078		N	100	P	0		1
S 10027553	27828450		N	0	N	0		2
S 10027801	40472285		N	100	P	0	P 1
S 10033374	14381753		N	0	P	1	P	2
S 10034895	18510849		N	100	P	0 or 1	P 1
S 10039048	40763138		N	100	P	0	P 1
S 10040684	40807696		N	90	P	0	P 1
S 10044927	31806334	0		30	P	0	P 1
S 10045420	40910150		N	80	P	0	P 1
S 10047979	40991964		N	10	focal P	1	P	2
S 10050945	41070574		N	0	focal P		focal P(fro3은 N)	2
S 10055156	41160237		N	0	N	0	P 1	2
S 10057179	27221617		N	10	N	0	P 1	2
S 10058095	40766081		focal P	10	N	1	P	2
S 11004298	40689418		N	0	N	1	P	2
S 11005130	18455036		N	0	focal P	0	focal P 1	2
S 11008318	37016348		N	70	focal P	1	P	2
S 11008320	16792739		P	70	P	0	focal P 1
S 11009758	32456150		N	40	focal P	0	P 1
S 11010700	41488531		N	0	N	0	P 1	2
S 11013377	41445798		N	0	N	1	N 0	2
S 11016977	41601613		a few P	0	weak P	0	focal P 1
S 11021788	20427421		N	70	P	0	P 1
S 11025915	31884062		P	0	N	0	focal P(30%) 1
S 11048692	41539910		P	90	P	0	focal P 1	1
S 11052270	42340702		P	0	a few P	1	focal P	1
S 11053960	42360814		N	0	N	0		2
S 11054109	42365516		P	60	P		focal P 1	1
S 12000229	42490412		N	20	focal P	1	P	2
S 12003024	42634212		N	80	P	1	P	2
S 12013412	42838502	0		50	P	0		1
S 12023195	24565774		N	0	P	1	P
S 12023448	43049088		N	10	focal P	0	P 1	2
S 12026663	43124787		focal weak P	10	focal P	1	P	2
S 12033698	16717790		N	70	focal P	1	P	2
S 12034768	43287804		N	70	focal P	1	P	2
S 12041320	43420531		N	80	P	1	P	2
S 12041947	43246074	0		50	focal P	0	P 1
S 020020185		0		80
S 080030200		0		20	focal P			2
S 080054270			N	0	P			2
S 10028416			N	80	P		P	2
S 10047568			N	10	focal P		P	2
S 980010858		0		30

## Sheet: Sheet2
곡선의 좌표
검정 결과 변수:	cmyc
이상부터 정(+)a	민감도	1 - 특이도
-1	1	1	0	1
5	0.823529	0.670103	0.329897	0.823529
15	0.470588	0.412371	0.587629	0.470588
25	0.294118	0.298969	0.701031	0.294118
35	0.235294	0.175258	0.824742	0.235294
45	0.176471	0.0721649	0.927835	0.176471
55	0.176471	0.0618557	0.938144	0.176471
65	0.117647	0.0309278	0.969072	0.117647
75	0	0.0103093	0.989691	0
81	0	0	1	0
검정 결과 변수:cmyc에는 양의 실제 상태 집단과 음의 실제 상태 집단 사이에 하나 이상의 동률이 있습니다.
a. 최소 분리점 값은 최소 관측 검정값 -1이며 최대 분리점 값은 최대 관측 검정값 +1입니다. 나머지 분리점 값은 연속적인 정렬된 관측 검정값 두 개의 평균입니다.
곡선의 좌표
검정 결과 변수:	cmyc
이상부터 정(+)a	민감도	1 - 특이도
-1	1	1	0
5	0.775	0.648649	0.351351
15	0.525	0.364865	0.635135
25	0.35	0.27027	0.72973
35	0.275	0.135135	0.864865
45	0.175	0.0405405	0.959459
55	0.175	0.027027	0.972973
65	0.075	0.027027	0.972973
75	0.025	0	1
81	0	0	1
검정 결과 변수:cmyc에는 양의 실제 상태 집단과 음의 실제 상태 집단 사이에 하나 이상의 동률이 있습니다.
a. 최소 분리점 값은 최소 관측 검정값 -1이며 최대 분리점 값은 최대 관측 검정값 +1입니다. 나머지 분리점 값은 연속적인 정렬된 관측 검정값 두 개의 평균입니다.
곡선의 좌표
검정 결과 변수:	bcl2
이상부터 정(+)a	민감도	1 - 특이도
-1	1	1	0
5	0.9	0.878378	0.121622
15	0.85	0.77027	0.22973
25	0.8	0.72973	0.27027
35	0.8	0.702703	0.297297
45	0.7	0.662162	0.337838
55	0.625	0.581081	0.418919
65	0.575	0.5	0.5
75	0.4	0.391892	0.608108
85	0.3	0.310811	0.689189
95	0.175	0.22973	0.77027
101	0	0	1
검정 결과 변수:bcl2에는 양의 실제 상태 집단과 음의 실제 상태 집단 사이에 하나 이상의 동률이 있습니다.
a. 최소 분리점 값은 최소 관측 검정값 -1이며 최대 분리점 값은 최대 관측 검정값 +1입니다. 나머지 분리점 값은 연속적인 정렬된 관측 검정값 두 개의 평균입니다.
곡선의 좌표
검정 결과 변수:	bcl2
이상부터 정(+)a	민감도	1 - 특이도
-1	1	1	0
5	1	0.865979	0.134021
15	1	0.762887	0.237113
25	1	0.71134	0.28866
35	0.941176	0.701031	0.298969
45	0.882353	0.639175	0.360825
55	0.823529	0.556701	0.443299
65	0.705882	0.494845	0.505155
75	0.529412	0.371134	0.628866
85	0.470588	0.278351	0.721649
95	0.470588	0.164948	0.835052
101	0	0	1
검정 결과 변수:bcl2에는 양의 실제 상태 집단과 음의 실제 상태 집단 사이에 하나 이상의 동률이 있습니다.
a. 최소 분리점 값은 최소 관측 검정값 -1이며 최대 분리점 값은 최대 관측 검정값 +1입니다. 나머지 분리점 값은 연속적인 정렬된 관측 검정값 두 개의 평균입니다.
곡선의 좌표
검정 결과 변수:	bcl6
이상부터 정(+)a	민감도	1 - 특이도
-1	1	1	0
5	1	0.663717	0.336283
15	1	0.566372	0.433628
25	1	0.495575	0.504425
35	1	0.469027	0.530973
45	1	0.442478	0.557522
55	1	0.415929	0.584071
65	1	0.371681	0.628319
75	0	0.265487	0.734513
85	0	0.150442	0.849558
95	0	0.0707965	0.929204
101	0	0	1
검정 결과 변수:bcl6에는 양의 실제 상태 집단과 음의 실제 상태 집단 사이에 하나 이상의 동률이 있습니다.
a. 최소 분리점 값은 최소 관측 검정값 -1이며 최대 분리점 값은 최대 관측 검정값 +1입니다. 나머지 분리점 값은 연속적인 정렬된 관측 검정값 두 개의 평균입니다.
